# Supplementary material for: Non-B DNA-Forming Motifs Promote Mfd-Dependent Stationary-Phase Mutagenesis in Bacillus subtilis
Source: Microorganisms. 2021 Jun 12;9(6):1284. doi: 10.3390/microorganisms9061284 (PMC8231525; doi:10.3390/microorganisms9061284)
Supplement: Supplementary file 1 [file microorganisms-09-01284-s001.zip]

Archive with 1 entries (1 files):
- microorganisms-1239100-supplementary.pdf
